# Supplementary material for: Drivers of Post-Harvest Aflatoxin Contamination: Evidence Gathered from Knowledge Disparities and Field Surveys of Maize Farmers in the Rift Valley Region of Kenya
Source: Toxins (Basel). 2022 Sep 3;14(9):618. doi: 10.3390/toxins14090618 (PMC9500662; doi:10.3390/toxins14090618)
Supplement: Supplementary file 1 [file toxins-14-00618-s001.zip]

Archive with 1 entries (1 files):
- toxins-1868094-supplementary.pdf
